# Supplementary material for: Autophagy is essential for maintaining the growth of a human (mini-)organ: Evidence from scalp hair follicle organ culture
Source: PLoS Biol. 2018 Mar 28;16(3):e2002864. doi: 10.1371/journal.pbio.2002864 (PMC5891029; doi:10.1371/journal.pbio.2002864)
Supplement: S1 Data — (XLSX) [file pbio.2002864.s005.xlsx]

## Sheet: Fig. 2B
LC3B-fluorescent dots in matrix keratinocytes
	vehicle	chloroquine
HF #1 from donor #1	4.3	12.4
HF #2 from donor #1	5.7	9.4
HF #1 from donor #2	4.6	9.7
HF #2 from donor #2	5.1	7.8
	vehicle	chloroquine
Mean	4.925	9.825
Std. Deviation	0.6131	1.909
Std. Error	0.3065	0.9543
Unpaired t test
P value	0.0027
P value summary	**

## Sheet: Fig. 2D
Relative percentage of initial (Avi) and degradative (Avd) autophagic vacuoles in anagen hair follicles
	AVi		AVd
Relative % from HF #1	80		20
Relative % from HF #2	75		35
Relative % from HF #2	90		10
Mean	81.67	21.67
Std. Deviation	7.638	12.58
Std. Error	4.41	7.265
Unpaired t test
P value	0.0021
P value summary	**

## Sheet: Fig. 3B
LC3B-fluorescent dots in matrix keratinocytes
	Anagen	Ealry/middle catagen
HF #1 from donor #1	4.86	2.75
HF #2 from donor #1	5.12	2.46
HF #1 from donor #2	5.83	1.83
HF #2 from donor #2	3.47	1.38
	Anagen	Ealry/middle catagen
Mean	4.82	2.105
Std. Deviation	0.989	0.6173
Std. Error	0.4945	0.3087
Unpaired t test
P value	0.0035
P value summary	**

## Sheet: Fig. 3D
Relative SQSTM1 protein levels in matrix keratinocytes
	Anagen	Ealry/middle catagen
HF #1 from donor #1	1	1.84
HF #2 from donor #1	1.14	2.7
HF #1 from donor #2	1.43	2.35
HF #2 from donor #2	0.87	1.55
	Anagen	Ealry/middle catagen
Mean	1.11	2.11
Std. Deviation	0.2401	0.5139
Std. Error	0.1201	0.2569
Unpaired t test
P value	0.0124
P value summary	*

## Sheet: Fig. 3E
Aautophagic vacuoles (AVs) in TEM sections from anagen and catagen hair follicles
		Anagen			Catagen
	Anagen #1	Anagen #2	Anagen #3	Catagen #1	Catagen #2	Catagen #3
AV per field	2	0	3	0	1	0
AV per field	1	2	3	0	0	0
AV per field	1	2	1	0	0	0
AV per field	0	1	0	1	1	0
AV per field	2	0	0	1	0	1
AV per field	0	4	0	1	2	0
AV per field	1	1	4	0	0	0
AV per field	2	3	0	0	0	0
AV per field	2	0	0	2	1	2
AV per field	3	0	1	2	1	0
AV per field	0	2	1	0	0	0
AV per field	0	2	0	0	0	0
AV per field	0	1	0	0	0	1
AV per field	0	0	1	0	3	0
AV per field	1	0	1	1	0	2
AV per field	2	3	2	1	0	1
AV per field	3	1	2	1	1	0
AV per field	1	1	0	0	1	0
AV per field	4	4	0	0	0	1
AV per field	3	0	1	0	0	1
AV per field	0	4	1	0	1	0
AV total count	28	31	21	10	12	9
AV total count/number of total fields	1.27273	1.40909	0.954545	0.454545	0.545455	0.409091
AV total count/number of total fields	Anagen	Catagen
Mean	1.212	0.4697
Std. Deviation	0.2333	0.06943
Std. Error	0.1347	0.04009
Unpaired t test
P value	0.0062
P value summary	**

## Sheet: Fig. 4C
LC3B-fluorescent dots in matrix keratinocytes
	Control	siATG5
HF #1 from donor #1	8.2	2.6
HF #2 from donor #1	4.7	1.7
HF #1 from donor #2	6.1	3.7
HF #2 from donor #2	4.3	3.1
	Control	siATG5
Mean	5.825	2.775
Std. Deviation	1.761	0.8461
Std. Error	0.8807	0.423
Unpaired t test
P value	0.0205
P value summary	*

## Sheet: Fig. 4E
Relative SQSTM1 protein levels in matrix keratinocytes
	Control	siATG5
HF #1 from donor #1	1	2.2
HF #2 from donor #1	0.93	1.75
HF #1 from donor #2	0.81	1.63
HF #2 from donor #2	1.34	1.37
	Control	siATG5
Mean	1.02	1.738
Std. Deviation	0.2273	0.3467
Std. Error	0.1137	0.1734
Unpaired t test
P value	0.0134
P value summary	*

## Sheet: Fig. 5B
Relative ATG5 protein levels in matrix keratinocytes
	Control (scramble siRNA)	siATG5
HF #1	1	0.03
HF #2	0.83	0.08
HF #3	1.21	0.02
	Control (scramble siRNA)	siATG5
Mean	1.013	0.04333
Std. Deviation	0.1904	0.03215
Std. Error	0.1099	0.01856
Unpaired t test
P value	0.001
P value summary	***

## Sheet: Fig. 5D
Percentage of HF in each hair cycle stage
	anagen	early catagen	mid catagen	late catagen
Control HFs from donor #1	20% (3/15)	26.7% (4/15)	26.7% (4/15)	26.7% (4/15)
Control HFs from donor #2	14.3% (1/7)	42.8% (3/7)	28.6% (2/7)	14.3% (1/7)
Control HFs from donor #3	10% (1/10)	50% (5/10)	30% (3/10)	10% (1/10)
siATG5 HFs from donor #1	10% (2/20)	15% (3/20)	60% (12/20)	15% (3/20)
siATG5 HFs from donor #2	0% (0/9)	0% (0/9)	55.5% (5/9)	44.5% (4/9)
siATG5 HFs from donor #3	10% (1/10)	10% (1/10)	50% (5/10)	30% (3/10)

## Sheet: Fig. 5F
Percentage of Ki-67-positive cells below the Auber's line
	Control	siATG5
	17.9487	14.2857
	38.0952	24.4444
	22.5	17.0732
	39.2857	25.9259
	17.0732	18.1818
	51.7241	16.2162
	31.8182	28.2051
	36.9565	26.8293
	31.8182	22.9167
	20	15.3846
	52.7778	26.6667
	50	5.88235
	35.4839	27.2727
	34.8837	17.8571
	36.8421	22.7273
		15.7895
		14.2857
		14.2857
	Control	siATG5
Mean	34.48	19.68
Std. Deviation	11.54	6.171
Std. Error	2.981	1.454
Unpaired t test
P value	< 0,0001
P value summary	***

[truncated: 11 more sheets: Fig. 5G, Fig. 6B, Fig. 6D, Fig. 6E, Fig. 6G, Fig. 7A, Fig. 7B, Fig. S2B, Fig. S2C, Fig. S3B, Fig. S3C]
